# Supplementary material for: Cognitive task analysis-based training in surgery: a meta-analysis
Source: BJS Open. 2021 Dec 14;5(6):zrab122. doi: 10.1093/bjsopen/zrab122 (PMC8669793; doi:10.1093/bjsopen/zrab122)
Supplement: zrab122_Supplementary_Data [file zrab122_supplementary_data.zip]

Archive with 3 entries (3 files):
- Supplementary_Figure_1.doc
- Supplementary_Tables_1_and_2.docx
- Supplementary_Tables_3-5.docx
